# Supplementary material for: Preclinical Safety Evaluation of Intraperitoneally Administered Cu-Conjugated Anti-EGFR Antibody NCAB001 for the Early Diagnosis of Pancreatic Cancer Using PET
Source: Pharmaceutics. 2022 Sep 12;14(9):1928. doi: 10.3390/pharmaceutics14091928 (PMC9504034; doi:10.3390/pharmaceutics14091928)
Supplement: Supplementary file 1 [file pharmaceutics-14-01928-s001.zip]

Archive with 1 entries (1 files):
- pharmaceutics-1858767-supplementary.pdf
